# Supplementary material for: Gender differences in CNV burden do not confound schizophrenia CNV associations
Source: Sci Rep. 2016 May 17;6:25986. doi: 10.1038/srep25986 (PMC4869015; doi:10.1038/srep25986)
Supplement: Supplementary Information [file srep25986-s2.xls]

## Sheet: Sheet1
Table S3. Gender stratification effect on schizophrenia CNV associations in CLOZUK, MGS and ISC datasets.
Locus	NCNV in cases (frequency, % in males/% in females)	NCNV in controls (frequency, % in males/% in females)	SCZ association		SCZ association controlled for gender
			Odds Ratio (95% CI)	P-value (two-sided Fisher's Exact test)	Odds Ratio (95% CI)	P-value (two-sided Cochran-Mantel-Haenszel test, Exact)
CLOZUK
15q11.2 del	44 (0.61/0.77)	46 (0.43/0.38)	1.60 (1.04-2.49)	0.028	1.62 (1.04-2.54)	0.026
15q13.3 del	4 (0.08/0.00)	3 (0.02/0.04)	2.24 (0.38-15.29)	0.44	2.07 (0.34-14.63)	0.44
16p11.2 distal del	0 (0.00/0.00)	4 (0.02/0.05)	0 (0.00-2.54)	0.3	0 (0.00-3.38)	0.31
16p11.2 dup	27 (0.42/0.36)	2 (0.00/0.04)	22.75 (5.71-196.92)	4.503e-10	22.91 (5.67-200.07)	8.755e-10
16p13.11 dup	23 (0.25/0.57)	21 (0.14/0.24)	1.84 (0.97-3.50)	0.043	2.12 (1.11-4.10)	0.015
17p12 del	4 (0.00/0.21)	5 (0.02/0.07)	1.34 (0.26-6.24)	0.74	2.06 (0.40-9.72)	0.28
17q12 del	1 (0.00/0.05)	0 (0.00/0.00)	NA (0.043-∞)	0.37	NA (0.07-∞)	0.26
1q21.1 del	12 (0.15/0.26)	4 (0.02/0.05)	5.04 (1.53-21.46)	0.003	5.82 (1.72-25.28)	0.002
1q21.1 dup	8 (0.13/0.10)	7 (0.03/0.09)	1.92 (0.61-6.22)	0.28	2.07 (0.64-6.89)	0.18
3q29 del	4 (0.08/0.00)	0 (0.00/0.00)	NA (1.11-∞)	0.019	NA (0.80-∞)	0.042
22q11.2 del	20 (0.25/0.41)	0 (0.00/0.00)	NA (8.31-∞)	2.712e-09	NA (9.06-∞)	1.557e-09
22q11.2 dup	0 (0.00/0.00)	10 (0.05/0.12)	0 (0.00-0.75)	0.017	0 (0.00-0.93)	0.033
NRXN1 del	9 (0.10/0.21)	3 (0.05/0.00)	5.04 (1.26-28.98)	0.013	5.02 (1.21-29.53)	0.013
PWS/AS dup	8 (0.08/0.21)	0 (0.00/0.00)	NA (2.87-∞)	0.00038	NA (3.35-∞)	0.00019
VIPR2 dup	1 (0.02/0.00)	11 (0.09/0.11)	0.15 (0.0035-1.05)	0.039	0.16 (0.0036-1.10)	0.061
WBS dup	2 (0.04/0.00)	1 (0.00/0.02)	3.36 (0.17-197.92)	0.56	3.29 (0.16-206.15)	0.56
MGS
15q11.2 del	15 (0.37/0.69)	16 (0.51/0.43)	1.01 (0.46-2.19)	1	1.06 (0.48-2.34)	1
15q13.3 del	5 (0.14/0.20)	1 (0.00/0.05)	5.39 (0.60-254.89)	0.11	6.18 (0.66-301.84)	0.095
16p11.2 distal del	4 (0.09/0.20)	0 (0.00/0.00)	NA (0.71-∞)	0.054	NA (0.79-∞)	0.042
16p11.2 dup	10 (0.23/0.49)	1 (0.07/0.00)	10.80 (1.54-468.07)	0.004832	12.07 (1.66-532.63)	0.003638
16p13.11 dup	6 (0.09/0.39)	12 (0.26/0.43)	0.54 (0.17-1.55)	0.24	0.65 (0.20-1.93)	0.47
17p12 del	1 (0.05/0.00)	1 (0.00/0.05)	1.08 (0.01-84.55)	1	1.15 (0.01-100.01)	1
17q12 del	1 (0.00/0.10)	0 (0.00/0.00)	NA (0.03-∞)	0.48	NA (0.05-∞)	0.35
1q21.1 del	3 (0.14/0.00)	1 (0.06/0.00)	3.23 (0.26-169.70)	0.36	2.18 (0.17-114.24)	0.64
1q21.1 dup	6 (0.09/0.39)	0 (0.00/0.00)	NA (1.27-∞)	0.012	NA (1.67-∞)	0.0052
3q29 del	4 (0.05/0.30)	0 (0.00/0.00)	NA (0.71-∞)	0.054	NA (0.99-∞)	0.026
22q11.2 del	18 (0.46/0.79)	0 (0.00/0.00)	NA (4.76-∞)	1.88e-06	NA (5.27-∞)	1.02e-06
22q11.2 dup	2 (0.05/0.10)	6 (0.19/0.16)	0.36 (0.04-2.01)	0.29	0.36 (0.03-2.12)	0.28
NRXN1 del	10 (0.32/0.30)	1 (0.06/0.00)	10.80 (1.54-468.07)	0.0048	10.07 (1.38-445.31)	0.01
PWS/AS dup	2 (0.09/0.00)	0 (0.00/0.00)	NA (0.20-∞)	0.23	NA (0.14-∞)	0.51
VIPR2 dup	7 (0.28/0.10)	2 (0.06/0.05)	3.78 (0.72-37.32)	0.098	3.24 (0.60-32.98)	0.18
WBS dup	2 (0.05/0.10)	1 (0.00/0.05)	2.16 (0.11-127.12)	0.36	2.78 (0.14-172.21)	0.57
ISC
15q11.2 del	25 (0.67/0.87)	11 (0.34/0.35)	2.14 (1.01-4.83)	0.043	2.22 (1.04-5.08)	0.027
15q13.3 del	8 (0.27/0.17)	0 (0.00/0.00)	NA (1.60-∞)	0.008	NA (1.44-∞)	0.0092
16p11.2 distal del	1 (0.00/0.09)	0 (0.00/0.00)	NA (0.02-∞)	1	NA (0.04-∞)	0.4
16p11.2 dup	5 (0.13/0.17)	2 (0.07/0.06)	2.35 (0.38-24.66)	0.45	2.41 (0.38-26.17)	0.44
16p13.11 dup	13 (0.40/0.35)	7 (0.34/0.12)	1.74 (0.65-5.17)	0.27	1.59 (0.58-4.80)	0.37
17p12 del	4 (0.09/0.17)	1 (0.00/0.06)	3.75 (0.37-184.86)	0.38	4.50 (0.43-227.18)	0.19
17q12 del	0 (0.00/0.00)	0 (0.00/0.00)	0 (0-∞)	1	0 (0-∞)	1
1q21.1 del	9 (0.22/0.35)	1 (0.07/0.00)	8.46 (1.17-370.45)	0.022	8.76 (1.18-390.08)	0.02
1q21.1 dup	2 (0.04/0.09)	1 (0.00/0.06)	1.88 (0.10-110.69)	1	2.32 (0.11-142.48)	0.59
3q29 del	2 (0.00/0.17)	0 (0.00/0.00)	NA (0.18-∞)	0.5	NA (0.28-∞)	0.16
22q11.2 del	10 (0.31/0.26)	0 (0.00/0.00)	NA (2.11-∞)	0.002029	NA (1.98-∞)	0.00221
22q11.2 dup	0 (0.00/0.00)	1 (0.00/0.06)	0 (0.00-36.59)	0.48	0 (0.00-57.79)	1
NRXN1 del	5 (0.13/0.17)	1 (0.00/0.06)	4.70 (0.52-221.96)	0.22	5.22 (0.56-253.22)	0.21
PWS/AS dup	1 (0.04/0.00)	0 (0.00/0.00)	NA (0.02-∞)	1	NA (0.02-∞)	1
VIPR2 dup	4 (0.13/0.09)	1 (0.00/0.06)	3.75 (0.37-184.86)	0.38	3.82 (0.36-194.60)	0.37
WBS dup	2 (0.04/0.09)	0 (0.00/0.00)	NA (0.18-∞)	0.5	NA (0.19-∞)	0.48
